# Supplementary material for: GICEDCam: A Geospatial Internet of Things Framework for Complex Event Detection in Camera Streams
Source: Sensors (Basel). 2025 Aug 27;25(17):5331. doi: 10.3390/s25175331 (PMC12431115; doi:10.3390/s25175331)
Supplement: Supplementary file 1 [file sensors-25-05331-s001.zip]

Archive with 3 entries (2 files):
- demos/
- demos/Demo video of complex event detection of scenario three.mp4
- demos/Demo video of complex event detection of scenario two.mov
